# Supplementary material for: In vivo functional and morphological characterization of bone and striated muscle microcirculation in NSG mice
Source: PLoS One. 2017 Aug 11;12(8):e0183186. doi: 10.1371/journal.pone.0183186 (PMC5553939; doi:10.1371/journal.pone.0183186)
Supplement: S1 File — (XLSX) [file pone.0183186.s001.xlsx]

## Sheet: Tabelle1
animal	group	day	weight	vmean	bfr	tpr	vd	d	perm
109	1	7	24	104.16	5809.2	0.000205729	189.602	8.37397	0.00312427
109	1	14	26	126.592	9238.02	0.000226253	172.45	7.94363	0.00528979
109	1	21	25	147.818	10734.6	0.000195673	141.613	8.76891	0.0051567
109	1	28	24	157.64	8914.88	0.000181072	161.569	8.44364	0.00362428
111	1	7	27	153.252	13456.8	0.000414572	192.001	9.85255	0.00523009
111	1	14	27	157.641	15506.8	0.000365775	178.619	10.7041	0.00437364
111	1	21	25	133.163	9863.37	8.4993e-05	74.5386	9.17857	0.00413791
111	1	28	24	129.448	25707.5	0.000232814	71.087	15.4376	0.00517505
112	1	7	26	101.814	11660.3	0.000264254	162.214	10.941	0.00501214
112	1	14	28	124.693	18437.6	0.00045528	188.051	12.7637	0.0069639
112	1	21	26	114.51	28925.8	0.000170486	65.7859	17.3429	0.00977241
112	1	28	27	11.1972	6480.06	2.8798e-05	28.0968	22.3015	0.00914075
114	1	7	28	154.834	12848.3	0.000354079	143.195	9.8144	0.00513129
114	1	14	29	187.41	31573.4	0.00047958	127.249	13.0244	0.00772979
114	1	21	26	142.95	17152.5	0.000523784	186.463	10.9131	0.0044723
114	1	28	28	174.357	23745.1	0.000675492	218.267	10.5644	0.00452698
117	1	7	32	127.284	13158	0.000306276	114.95	11.0538	0.00484562
117	1	14	31	137.578	10971	0.000347388	175.153	9.91316	0.00448497
117	1	21	29	122.758	12019	0.00028424	159.486	11.0561	0.00425318
117	1	28	31	97.2496	23935.2	0.000436461	121.136	16.5295	0.00623692
118	1	7	30	96.2514	14169.7	0.000112536	46.4374	13.3617	0.00627929
118	1	14	30	152.084	19184.9	0.00060844	193.519	11.5414	0.0057599
118	1	21	31	122.054	35756.8	0.000901933	146.966	17.9225	0.00887116
118	1	28	30	111.946	31664.2	0.000548341	106.754	18.1167	0.00836989
119	1	7	28	113.798	17191.9	0.000438938	133.172	13.1144	0.00744935
119	1	14	28	126.399	16125.8	0.000498539	185.264	11.7668	0.00587293
119	1	21	30	132.019	11433.7	0.000263975	129.492	9.34547	0.00541144
119	1	28	27	128.293	21605.5	0.000456558	143.946	14.2437	0.00715126
124	1	7	30	122.799	11195.2	0.000444922	211.508	10.3543	0.00490675
124	1	14	30	109.238	16405.3	0.00042533	147.736	12.2223	0.00706919
124	1	21	27	143.872	28147.1	0.000588342	175.435	13.8478	0.00540965
124	1	28	31	151.719	18718.9	0.000288638	112.143	11.1002	0.00466187
127	1	7	29	122.089	19606.7	0.000384934	116.084	13.163	0.00590116
127	1	14	28	124.363	19844.7	0.000326206	111.972	12.8726	0.00619859
127	1	21	28	85.8724	14574.6	0.000414613	164.131	15.246	0.0103058
127	1	28	27	133.931	31126.9	0.000541377	120.096	15.8478	0.00711254
136	1	7	27	122.499	13212.7	0.000201554	86.1347	11.4527	0.00529407
136	1	14	29	111.343	29107	0.000598407	133.48	15.8382	0.00984304
136	1	21	28	130.166	18350.2	0.00051033	180.696	12.6985	0.00574745
136	1	28	30	125.516	33123.2	0.000830938	172.06	16.4418	0.0101626
138	1	7	33	83.3963	12475.1	0.000409775	141.741	13.2256	0.00528474
138	1	14	32	124.752	11614.4	0.000332438	195.29	10.7335	0.00433793
138	1	21	32	121.16	20252.2	0.000605812	193.584	13.3667	0.00654833
138	1	28	32	105.676	18994.2	0.000391847	133.555	13.2683	0.00695772
140	1	7	35	82.0382	9749.65	0.00025899	106.995	11.6294	0.00662529
140	1	14	31	139.835	11852.1	0.000235387	134.41	9.98274	0.00398435
140	1	21	31	125.063	20830.6	0.000346561	131.998	13.6091	0.00482265
140	1	28	31	124.794	22635.6	0.000255119	114.736	13.3914	0.00540389
203	2	7	31	80.0628	5696.6	0.000201379	306.244	9.45957	0.00425413
203	2	14	28	146.367	14739.2	0.00065429	335.018	9.49791	0.00359635
203	2	21	25	90.4849	5456.79	0.000236224	384.283	7.26863	0.00289801
203	2	28	28	111.569	3929.67	0.000268078	427.207	6.19008	0.00248879
205	2	7	25	117.115	4820.86	0.000225982	551.271	6.29285	0.00302811
205	2	14	24	124.185	4435.33	0.000213034	443.964	6.15663	0.00293883
205	2	21	24	108.589	7982.89	0.000233326	294.096	8.30161	0.00419146
205	2	28	25	140.057	13816.2	0.000608268	349.157	8.9486	0.00367352
207	2	7	23	143.677	6490.73	0.000375992	534.904	7.16562	0.00272925
207	2	14	24	103.233	5015.58	0.0002643	510.272	6.22084	0.00246357
207	2	21	22	140.302	30446.7	0.000695174	413.407	8.34811	0.0112914
207	2	28	22	157.363	6443.91	0.000276499	367.371	6.91465	0.00329231
213	2	7	30	156.327	11135.9	0.000528029	459.727	8.73857	0.00506877
213	2	14	29	88.4698	6056.93	0.000292415	381.665	8.60469	0.00440907
213	2	21	28	99.4964	7444.72	0.000411661	470.439	7.43256	0.00532882
213	2	28	27	138.692	7284.22	0.000442712	452.475	7.13894	0.00486282
215	2	7	28	168.848	13806.9	0.000364019	350.8	8.96876	0.00680951
215	2	14	26	119.421	12761.5	0.000384302	315.828	8.44733	0.00341881
215	2	21	26	133.54	10146.8	0.000173451	216.086	8.20356	0.00547865
215	2	28	25	128.174	5766.25	0.000205207	319.567	7.10669	0.00441898
217	2	7	25	101.336	7030.85	0.000102006	237.497	7.37394	0.00331142
217	2	14	24	148.454	14692.9	0.000266559	172.487	10.4589	0.0053757
217	2	21	26	123.504	9755.99	0.000360205	392.55	8.27351	0.00504763
217	2	28	24	82.5466	14308.8	0.000551766	409.057	10.7499	0.00363811
218	2	7	29	119.948	10449.8	0.000399115	410.293	8.73178	0.00476066
218	2	14	27	138.505	7388.8	0.000254866	273.806	7.88253	0.00300642
218	2	21	26	142.066	21905.2	0.000593513	256.723	13.0423	0.00539485
218	2	28	24	93.426	11210.7	0.000345267	200.718	10.0613	0.00521012
222	2	7	29	141.759	20998.5	0.000726597	377.629	8.95719	0.0113856
222	2	14	27	129.058	10581.7	0.000711491	495.475	7.58031	0.00349915
222	2	21	28	97.7886	10353.8	0.000396778	387.819	9.09285	0.00509912
222	2	28	29	95.4838	6348.98	0.000328072	447.125	7.65861	0.00358243
227	2	7	25	78.0861	4070.5	0.000145493	354.028	7.51941	0.00277893
227	2	14	25	138.89	7783.52	0.000327722	403.975	7.63828	0.00329149
227	2	21	25	89.2057	3460.06	0.000203096	485.744	6.55264	0.00349374
227	2	28	23	104.041	6388.08	0.000385365	533.771	7.62366	0.00295656
233	2	7	27	137.808	20711.8	0.000677975	439.487	8.31788	0.0119305
233	2	14	26	97.2525	8625.06	0.00014125	182.935	10.7666	0.00394789
233	2	21	25	71.5088	4905.76	0.000196348	334.49	8.50963	0.00330662
233	2	28	25	128.979	10041.1	0.000360763	368.589	8.79113	0.0031101
238	2	7	35	101.514	5303.84	0.000196828	389.638	7.5389	0.00288956
238	2	14	35	105.763	7228.83	0.0002285	316.175	8.2353	0.00382525
238	2	21	31	104.453	12806.3	0.00021385	183.044	12.5657	0.00540193
238	2	28	35	110.576	9550.06	7.1117e-05	120.241	10.6526	0.00409671
